# Supplementary material for: Kinetics of the Equid Herpesvirus 2 and 5 Infections among Mares and Foals from Three Polish National Studs
Source: Viruses. 2022 Mar 29;14(4):713. doi: 10.3390/v14040713 (PMC9031536; doi:10.3390/v14040713)
Supplement: Supplementary file 1 [file viruses-14-00713-s001.zip]

Archive with 1 entries (1 files):
- viruses-1627557-supplementary.xlsx
