# Supplementary material for: Kinetics of the Equid Herpesvirus 2 and 5 Infections among Mares and Foals from Three Polish National Studs
Source: Viruses. 2022 Mar 29;14(4):713. doi: 10.3390/v14040713 (PMC9031536; doi:10.3390/v14040713)
Supplement: Supplementary file 1 [file viruses-14-00713-s001.zip › viruses-1627557-supplementary.xlsx]

## Sheet: Sheet1
Sample ID	Stud farm	Mare (M)/Foal (F) ID	Age (years - mares)/(months - foals)	Breed	Region	Sample collection	Weaning	Time before/ after weaning (months)	EHV-2 Cq	EHV-5 Cq	EHV-2 (copies/reaction)	EHV-5 (copies/reaction)	Type of breeding
1	I	M1	13	Polish Konik	Lubelskie	July 2016	No	N/A	36.63	34.14	36.9191	63.3397	Open reserve
2	I	M2	20	Polish Konik	Lubelskie	July 2016	No	N/A	0	0	0	0	Open reserve
3	I	M3	22	Polish Konik	Lubelskie	July 2016	No	N/A	0	0	0	0	Open reserve
4	I	M4	9	Polish Konik	Lubelskie	July 2016	No	N/A	0	34.69	0	44.4677	Open reserve
5	I	M5	4	Polish Konik	Lubelskie	July 2016	No	4	0	35.83	0	21.3604	In barn
6	I	M6	14	Polish Konik	Lubelskie	July 2016	No	4	0	0	0	0	In barn
7	I	M7	5	Polish Konik	Lubelskie	July 2016	No	4	0	0	0	0	In barn
8	I	M8	5	Polish Konik	Lubelskie	July 2016	No	4	0	28.61	0	2220.08	In barn
9	I	M9	15	Polish Konik	Lubelskie	July 2016	No	4	0	0	0	0	In barn
10	I	M10	5	Polish Konik	Lubelskie	July 2016	No	4	38.9	33.21	8.00772	115.2	In barn
11	I	M11	6	Polish Konik	Lubelskie	July 2016	No	4	0	34.71	0	43.8994	In barn
12	I	M12	9	Polish Konik	Lubelskie	July 2016	No	4	0	0	0	0	In barn
13	I	M13	5	Polish Konik	Lubelskie	July 2016	No	4	37.78	0	17.0214	0	In barn
14	I	M14	6	Polish Konik	Lubelskie	July 2016	No	4	0	28.61	0	2220.08	In barn
15	I	F1	3	Polish Konik	Lubelskie	July 2016	No	N/A	29.26	0	5275	0	Open reserve
16	I	F2	4	Polish Konik	Lubelskie	July 2016	No	N/A	26.83	0	27086.2	0	Open reserve
17	I	F3	4	Polish Konik	Lubelskie	July 2016	No	N/A	34.88	0	119.935	0	Open reserve
18	I	F4	5	Polish Konik	Lubelskie	July 2016	No	N/A	30.28	0	2654.46	0	Open reserve
19	I	F5	3	Polish Konik	Lubelskie	July 2016	No	4	30.48	29.71	2320.05	1094.22	In barn
20	I	F6	3	Polish Konik	Lubelskie	July 2016	No	4	26.03	0	46415.9	0	In barn
21	I	F7	3	Polish Konik	Lubelskie	July 2016	No	4	32.1	0	779.494	0	In barn
22	I	F8	4	Polish Konik	Lubelskie	July 2016	No	4	28.67	0	7847.6	0	In barn
23	I	F9	3	Polish Konik	Lubelskie	July 2016	No	4	31.51	25.62	1159.65	15190.2	In barn
24	I	F10	3	Polish Konik	Lubelskie	July 2016	No	4	27.24	0	20552.5	0	In barn
25	I	F11	4	Polish Konik	Lubelskie	July 2016	No	4	31.36	26.35	1282.88	9498.47	In barn
26	I	F12	5	Polish Konik	Lubelskie	July 2016	No	4	27.93	23.49	12915.5	59777.3	In barn
27	I	F13	3	Polish Konik	Lubelskie	July 2016	No	4	27.15	28.69	21836.4	2108.74	In barn
28	I	F14	3	Polish Konik	Lubelskie	July 2016	No	4	26.99	0	24320.1	0	In barn
29	I	M1	13	Polish Konik	Lubelskie	August 2016	No	N/A	0	0	0	0	Open reserve
30	I	M2	20	Polish Konik	Lubelskie	August 2016	No	N/A	37.09	0	27.0862	0	Open reserve
31	I	M3	22	Polish Konik	Lubelskie	August 2016	No	N/A	0	0	0	0	Open reserve
32	I	M4	9	Polish Konik	Lubelskie	August 2016	No	N/A	36.5	30.93	40.2961	499.257	Open reserve
33	I	M5	4	Polish Konik	Lubelskie	August 2016	No	3	0	0	0	0	In barn
34	I	M6	14	Polish Konik	Lubelskie	August 2016	No	3	0	0	0	0	In barn
35	I	M7	5	Polish Konik	Lubelskie	August 2016	No	3	0	0	0	0	In barn
36	I	M8	5	Polish Konik	Lubelskie	August 2016	No	3	35.23	0	94.7563	0	In barn
37	I	M9	15	Polish Konik	Lubelskie	August 2016	No	3	0	0	0	0	In barn
38	I	M10	5	Polish Konik	Lubelskie	August 2016	No	3	0	0	0	0	In barn
39	I	M11	6	Polish Konik	Lubelskie	August 2016	No	3	0	0	0	0	In barn
40	I	M12	9	Polish Konik	Lubelskie	August 2016	No	3	0	0	0	0	In barn
41	I	M13	5	Polish Konik	Lubelskie	August 2016	No	3	0	0	0	0	In barn
42	I	M14	6	Polish Konik	Lubelskie	August 2016	No	3	0	27.58	0	4306.04	In barn
43	I	F1	4	Polish Konik	Lubelskie	August 2016	No	N/A	31.34	26.75	1300.27	7343.82	Open reserve
44	I	F2	5	Polish Konik	Lubelskie	August 2016	No	N/A	24.21	0	158063	0	Open reserve
45	I	F3	5	Polish Konik	Lubelskie	August 2016	No	N/A	19.48	0	3.81831e+06	0	Open reserve
46	I	F4	6	Polish Konik	Lubelskie	August 2016	No	N/A	23.83	0	204146	0	Open reserve
47	I	F5	4	Polish Konik	Lubelskie	August 2016	No	3	29.58	25.01	4252.6	22488.2	In barn
48	I	F6	4	Polish Konik	Lubelskie	August 2016	No	3	23.25	25.31	301670	18542	In barn
49	I	F7	4	Polish Konik	Lubelskie	August 2016	No	3	28.66	27.58	7900.61	4306.04	In barn
50	I	F8	5	Polish Konik	Lubelskie	August 2016	No	3	29.55	36.5	4339.37	13.8822	In barn
51	I	F9	4	Polish Konik	Lubelskie	August 2016	No	3	29.1	24.14	5874.97	39352.5	In barn
52	I	F10	4	Polish Konik	Lubelskie	August 2016	No	3	29.11	31.57	5835.55	330.791	In barn
53	I	F11	5	Polish Konik	Lubelskie	August 2016	No	3	36.43	28.92	42.2407	1818.76	In barn
54	I	F12	6	Polish Konik	Lubelskie	August 2016	No	3	31.93	22.37	874.018	122853	In barn
55	I	F13	4	Polish Konik	Lubelskie	August 2016	No	3	31.96	20.1	856.542	529010	In barn
56	I	F14	4	Polish Konik	Lubelskie	August 2016	No	3	29.6	24.71	4195.73	27274.3	In barn
57	I	M1	13	Polish Konik	Lubelskie	September 2016	No	N/A	39.88	0	4.13961	0	Open reserve
58	I	M2	20	Polish Konik	Lubelskie	September 2016	No	N/A	0	0	0	0	Open reserve
59	I	M3	22	Polish Konik	Lubelskie	September 2016	No	N/A	0	0	0	0	Open reserve
60	I	M4	9	Polish Konik	Lubelskie	September 2016	No	N/A	0	0	0	0	Open reserve
61	I	M5	4	Polish Konik	Lubelskie	September 2016	No	2	0	0	0	0	In barn
62	I	M6	14	Polish Konik	Lubelskie	September 2016	No	2	0	0	0	0	In barn
63	I	M7	5	Polish Konik	Lubelskie	September 2016	No	2	0	0	0	0	In barn
64	I	M8	5	Polish Konik	Lubelskie	September 2016	No	2	0	0	0	0	In barn
65	I	M9	15	Polish Konik	Lubelskie	September 2016	No	2	0	0	0	0	In barn
66	I	M10	5	Polish Konik	Lubelskie	September 2016	No	2	0	0	0	0	In barn
67	I	M11	6	Polish Konik	Lubelskie	September 2016	No	2	0	0	0	0	In barn
68	I	M12	9	Polish Konik	Lubelskie	September 2016	No	2	0	0	0	0	In barn
69	I	M13	5	Polish Konik	Lubelskie	September 2016	No	2	0	0	0	0	In barn
70	I	M14	6	Polish Konik	Lubelskie	September 2016	No	2	0	34.83	0	40.6386	In barn
71	I	F1	5	Polish Konik	Lubelskie	September 2016	No	N/A	0	35.59	0	24.9257	Open reserve
72	I	F2	6	Polish Konik	Lubelskie	September 2016	No	N/A	28.69	36.31	7742.64	15.6867	Open reserve
73	I	F3	6	Polish Konik	Lubelskie	September 2016	No	N/A	35.36	0	86.8153	0	Open reserve
74	I	F4	7	Polish Konik	Lubelskie	September 2016	No	N/A	0	0	0	0	Open reserve
75	I	F5	5	Polish Konik	Lubelskie	September 2016	No	2	0	27.28	0	5222.48	In barn
76	I	F6	5	Polish Konik	Lubelskie	September 2016	No	2	38.33	29.05	11.7537	1672.88	In barn
77	I	F7	5	Polish Konik	Lubelskie	September 2016	No	2	39.54	29.04	5.20444	1683.67	In barn
78	I	F8	6	Polish Konik	Lubelskie	September 2016	No	2	32.37	0	649.928	0	In barn
79	I	F9	5	Polish Konik	Lubelskie	September 2016	No	2	35.71	28.97	68.5894	1761.21	In barn
80	I	F10	5	Polish Konik	Lubelskie	September 2016	No	2	36.79	26.07	33.1488	11372.8	In barn
81	I	F11	6	Polish Konik	Lubelskie	September 2016	No	2	33.87	27.23	236.739	5393.16	In barn
82	I	F12	7	Polish Konik	Lubelskie	September 2016	No	2	31.57	24.61	1113.74	29086.2	In barn
83	I	F13	5	Polish Konik	Lubelskie	September 2016	No	2	29.89	23.91	3451.53	45626.6	In barn
84	I	F14	5	Polish Konik	Lubelskie	September 2016	No	2	35.53	25.98	77.4264	12050.5	In barn
85	I	M1	13	Polish Konik	Lubelskie	October 2016	No	N/A	37.12	0	26.5446	0	Open reserve
86	I	M2	20	Polish Konik	Lubelskie	October 2016	No	N/A	0	0	0	0	Open reserve
87	I	M3	22	Polish Konik	Lubelskie	October 2016	No	N/A	0	0	0	0	Open reserve
88	I	M4	9	Polish Konik	Lubelskie	October 2016	No	N/A	0	0	0	0	Open reserve
89	I	M5	4	Polish Konik	Lubelskie	October 2016	No	1	38.14	36.3	13.3577	15.7879	In barn
90	I	M6	14	Polish Konik	Lubelskie	October 2016	No	1	0	0	0	0	In barn
91	I	M7	5	Polish Konik	Lubelskie	October 2016	No	1	0	0	0	0	In barn
92	I	M8	5	Polish Konik	Lubelskie	October 2016	No	1	0	0	0	0	In barn
93	I	M9	15	Polish Konik	Lubelskie	October 2016	No	1	0	0	0	0	In barn
94	I	M10	5	Polish Konik	Lubelskie	October 2016	No	1	0	0	0	0	In barn
95	I	M11	6	Polish Konik	Lubelskie	October 2016	No	1	0	0	0	0	In barn
96	I	M12	9	Polish Konik	Lubelskie	October 2016	No	1	0	0	0	0	In barn
97	I	M13	5	Polish Konik	Lubelskie	October 2016	No	1	0	0	0	0	In barn
98	I	M14	6	Polish Konik	Lubelskie	October 2016	No	1	0	0	0	0	In barn
99	I	F1	6	Polish Konik	Lubelskie	October 2016	No	N/A	23.43	24.76	267239	26411.2	Open reserve
100	I	F2	7	Polish Konik	Lubelskie	October 2016	No	N/A	0	0	0	0	Open reserve
101	I	F3	7	Polish Konik	Lubelskie	October 2016	No	N/A	26.6	0	31622.8	0	Open reserve
102	I	F4	8	Polish Konik	Lubelskie	October 2016	No	N/A	38.54	32.65	10.204	165.149	Open reserve
103	I	F5	6	Polish Konik	Lubelskie	October 2016	No	1	23.13	24.43	327054	32656.3	In barn
104	I	F6	6	Polish Konik	Lubelskie	October 2016	No	1	27.38	21.24	18703.8	254114	In barn
105	I	F7	6	Polish Konik	Lubelskie	October 2016	No	1	0	0	0	0	In barn
106	I	F8	7	Polish Konik	Lubelskie	October 2016	No	1	26.8	0	27638.9	0	In barn
107	I	F9	6	Polish Konik	Lubelskie	October 2016	No	1	31.85	25.38	922.385	17725.7	In barn
108	I	F10	6	Polish Konik	Lubelskie	October 2016	No	1	34.52	25.83	152.831	13271	In barn
109	I	F11	7	Polish Konik	Lubelskie	October 2016	No	1	30.64	24.85	2083.12	24925.7	In barn
110	I	F12	8	Polish Konik	Lubelskie	October 2016	No	1	33.57	24.44	289.727	32446.9	In barn
111	I	F13	6	Polish Konik	Lubelskie	October 2016	No	1	28.8	24.19	7189.94	38107.1	In barn
112	I	F14	6	Polish Konik	Lubelskie	October 2016	No	1	28.74	25.63	7486.33	15092.8	In barn
113	I	M1	13	Polish Konik	Lubelskie	November 2016	No	N/A	32.27	0	695.193	0	Open reserve
114	I	M2	20	Polish Konik	Lubelskie	November 2016	No	N/A	0	0	0	0	Open reserve
115	I	M3	22	Polish Konik	Lubelskie	November 2016	No	N/A	32.05	33.02	806.181	130.174	Open reserve
116	I	M4	9	Polish Konik	Lubelskie	November 2016	No	N/A	35.46	34.29	81.1627	57.5144	Open reserve
117	I	M5	4	Polish Konik	Lubelskie	November 2016	No	0	35.6	0	73.862	0	In barn
118	I	M6	14	Polish Konik	Lubelskie	November 2016	No	0	0	35.13	0	33.5073	In barn
119	I	M7	5	Polish Konik	Lubelskie	November 2016	No	0	29.09	36.37	5914.66	15.0928	In barn
120	I	M8	5	Polish Konik	Lubelskie	November 2016	No	0	0	0	0	0	In barn
121	I	M9	15	Polish Konik	Lubelskie	November 2016	No	0	0	30.93	0	499.257	In barn
122	I	M10	5	Polish Konik	Lubelskie	November 2016	No	0	0	0	0	0	In barn
123	I	M11	6	Polish Konik	Lubelskie	November 2016	No	0	38.88	32.09	8.11627	236.756	In barn
124	I	M12	9	Polish Konik	Lubelskie	November 2016	No	0	0	0	0	0	In barn
125	I	M13	5	Polish Konik	Lubelskie	November 2016	No	0	0	0	0	0	In barn
126	I	M14	6	Polish Konik	Lubelskie	November 2016	No	0	35.49	34.57	79.5399	48.0357	In barn
127	I	F1	7	Polish Konik	Lubelskie	November 2016	No	N/A	20.79	27.7	1.58063e+06	3986.2	Open reserve
128	I	F2	8	Polish Konik	Lubelskie	November 2016	No	N/A	16.77	25.86	2.36739e+07	13017.4	Open reserve
129	I	F3	8	Polish Konik	Lubelskie	November 2016	No	N/A	20.48	25.4	1.94748e+06	17499.1	Open reserve
130	I	F4	9	Polish Konik	Lubelskie	November 2016	No	N/A	19.47	24.96	3.84411e+06	23223.2	Open reserve
131	I	F5	7	Polish Konik	Lubelskie	November 2016	No	0	29.97	25.32	3270.54	18423.1	In barn
132	I	F6	7	Polish Konik	Lubelskie	November 2016	No	0	35.3	26.62	90.3942	7984.26	In barn
133	I	F7	7	Polish Konik	Lubelskie	November 2016	No	0	33.76	24.72	254.937	27099.5	In barn
134	I	F8	8	Polish Konik	Lubelskie	November 2016	No	0	26.61	33.31	31410.6	108.024	In barn
135	I	F9	7	Polish Konik	Lubelskie	November 2016	No	0	36.54	27.1	39.2254	5863.49	In barn
136	I	F10	7	Polish Konik	Lubelskie	November 2016	No	0	29.17	25.04	5604.51	22058.5	In barn
137	I	F11	8	Polish Konik	Lubelskie	November 2016	No	0	35.19	26.88	97.3429	6754.74	In barn
138	I	F12	9	Polish Konik	Lubelskie	November 2016	No	0	31.03	26.82	1602.06	7020.51	In barn
139	I	F13	7	Polish Konik	Lubelskie	November 2016	No	0	24.29	23.44	149775	61730.9	In barn
140	I	F14	7	Polish Konik	Lubelskie	November 2016	No	0	27.16	23.21	21689.9	71572.9	In barn
141	I	M1	13	Polish Konik	Lubelskie	December 2016	No	N/A	32.62	0	549.245	0	Open reserve
142	I	M2	20	Polish Konik	Lubelskie	December 2016	No	N/A	35.6	0	73.862	0	Open reserve
143	I	M3	22	Polish Konik	Lubelskie	December 2016	No	N/A	33.63	35.84	278.256	21.2234	Open reserve
144	I	M4	9	Polish Konik	Lubelskie	December 2016	No	N/A	32.3	33.23	681.292	113.728	Open reserve
145	I	M5	4	Polish Konik	Lubelskie	December 2016	Yes	1	35.8	0	64.5567	0	In barn
146	I	M6	14	Polish Konik	Lubelskie	December 2016	Yes	1	0	0	0	0	In barn
147	I	M7	5	Polish Konik	Lubelskie	December 2016	Yes	1	39.79	0	4.3982	0	In barn
148	I	M8	5	Polish Konik	Lubelskie	December 2016	Yes	1	35.32	35.88	89.1851	20.6844	In barn
149	I	M9	15	Polish Konik	Lubelskie	December 2016	Yes	1	38.06	26	14.0969	11896.5	In barn
150	I	M10	5	Polish Konik	Lubelskie	December 2016	Yes	1	38.07	0	14.0023	0	In barn
151	I	M11	6	Polish Konik	Lubelskie	December 2016	Yes	1	37.64	27.25	18.7038	5324.23	In barn
152	I	M12	9	Polish Konik	Lubelskie	December 2016	Yes	1	38.91	36.3	7.95399	15.7879	In barn
153	I	M13	5	Polish Konik	Lubelskie	December 2016	Yes	1	39.03	0	7.33664	0	In barn
154	I	M14	6	Polish Konik	Lubelskie	December 2016	Yes	1	37.45	0	21.2562	0	In barn
155	I	F1	8	Polish Konik	Lubelskie	December 2016	No	N/A	24.05	25.26	176041	19148	Open reserve
156	I	F2	9	Polish Konik	Lubelskie	December 2016	No	N/A	17.4	25.63	1.54903e+07	15092.8	Open reserve
157	I	F3	9	Polish Konik	Lubelskie	December 2016	No	N/A	18.63	25.33	6.76721e+06	18305	Open reserve
158	I	F4	10	Polish Konik	Lubelskie	December 2016	No	N/A	18.57	26.99	7.04617e+06	6293.36	Open reserve
159	I	F5	8	Polish Konik	Lubelskie	December 2016	Yes	1	32.97	26.27	433.937	10000	In barn
160	I	F6	8	Polish Konik	Lubelskie	December 2016	Yes	1	34.76	27.08	130.027	5939.41	In barn
161	I	F7	8	Polish Konik	Lubelskie	December 2016	Yes	1	36.3	26.21	46.1044	10393.5	In barn
162	I	F8	9	Polish Konik	Lubelskie	December 2016	Yes	1	35.38	35.68	85.6542	23.5238	In barn
163	I	F9	8	Polish Konik	Lubelskie	December 2016	Yes	1	35.35	30.3	87.4018	748.689	In barn
164	I	F10	8	Polish Konik	Lubelskie	December 2016	Yes	1	32.14	26.21	758.782	10393.5	In barn
165	I	F11	9	Polish Konik	Lubelskie	December 2016	Yes	1	35.24	24.93	94.1205	23675.6	In barn
166	I	F12	10	Polish Konik	Lubelskie	December 2016	Yes	1	32.71	26.86	516.952	6842.2	In barn
167	I	F13	8	Polish Konik	Lubelskie	December 2016	Yes	1	28.21	26.24	10696.5	10194.8	In barn
168	I	F14	8	Polish Konik	Lubelskie	December 2016	Yes	1	32.86	25.02	467.294	22344.1	In barn
169	I	M1	14	Polish Konik	Lubelskie	January 2017	No	N/A	32.8	0	486.558	0	Open reserve
170	I	M2	21	Polish Konik	Lubelskie	January 2017	No	N/A	34.71	0	134.479	0	Open reserve
171	I	M3	23	Polish Konik	Lubelskie	January 2017	No	N/A	32.55	0	575.75	0	Open reserve
172	I	M4	10	Polish Konik	Lubelskie	January 2017	No	N/A	31.89	33.28	897.876	110.128	Open reserve
173	I	M5	5	Polish Konik	Lubelskie	January 2017	Yes	2	0	0	0	0	In barn
174	I	M6	15	Polish Konik	Lubelskie	January 2017	Yes	2	0	0	0	0	In barn
175	I	M7	6	Polish Konik	Lubelskie	January 2017	Yes	2	0	0	0	0	In barn
176	I	M8	6	Polish Konik	Lubelskie	January 2017	Yes	2	38.46	34.73	10.7687	43.3383	In barn
177	I	M9	16	Polish Konik	Lubelskie	January 2017	Yes	2	0	35.13	0	33.5073	In barn
178	I	M10	6	Polish Konik	Lubelskie	January 2017	Yes	2	0	0	0	0	In barn
179	I	M11	7	Polish Konik	Lubelskie	January 2017	Yes	2	0	28.48	0	2413.69	In barn
180	I	M12	10	Polish Konik	Lubelskie	January 2017	Yes	2	0	35.48	0	26.7531	In barn
181	I	M13	6	Polish Konik	Lubelskie	January 2017	Yes	2	0	0	0	0	In barn
182	I	M14	7	Polish Konik	Lubelskie	January 2017	Yes	2	0	33.25	0	112.274	In barn
183	I	F1	9	Polish Konik	Lubelskie	January 2017	No	N/A	26.4	25.08	36180.9	21498.2	Open reserve
184	I	F2	10	Polish Konik	Lubelskie	January 2017	No	N/A	33	27.95	425.26	3394.11	Open reserve
185	I	F3	10	Polish Konik	Lubelskie	January 2017	No	N/A	22.17	24.21	624197	37620	Open reserve
186	I	F4	11	Polish Konik	Lubelskie	January 2017	No	N/A	31.19	25.54	1438.45	15992.3	Open reserve
187	I	F5	9	Polish Konik	Lubelskie	January 2017	Yes	2	34.71	24.9	134.479	24136.9	In barn
188	I	F6	9	Polish Konik	Lubelskie	January 2017	Yes	2	30.84	31.62	1820.68	320.322	In barn
189	I	F7	9	Polish Konik	Lubelskie	January 2017	Yes	2	0	26.63	0	7933.07	In barn
190	I	F8	10	Polish Konik	Lubelskie	January 2017	Yes	2	36.51	32.06	40.0257	241.369	In barn
191	I	F9	9	Polish Konik	Lubelskie	January 2017	Yes	2	0	27.71	0	3960.64	In barn
192	I	F10	9	Polish Konik	Lubelskie	January 2017	Yes	2	38.86	31.61	8.2263	322.389	In barn
193	I	F11	10	Polish Konik	Lubelskie	January 2017	Yes	2	0	28.11	0	3062.2	In barn
194	I	F12	11	Polish Konik	Lubelskie	January 2017	Yes	2	0	26.45	0	8906.78	In barn
195	I	F13	9	Polish Konik	Lubelskie	January 2017	Yes	2	27.94	27.53	12828.8	4446.77	In barn
196	I	F14	9	Polish Konik	Lubelskie	January 2017	Yes	2	35.18	24.26	98.0005	36429.4	In barn
197	I	M1	14	Polish Konik	Lubelskie	February 2017	No	N/A	26.24	0	40296.1	0	Open reserve
198	I	M2	21	Polish Konik	Lubelskie	February 2017	No	N/A	34.4	0	165.691	0	Open reserve
199	I	M3	23	Polish Konik	Lubelskie	February 2017	No	N/A	0	35.7	0	23.2232	Open reserve
200	I	M4	10	Polish Konik	Lubelskie	February 2017	No	N/A	26.5	31.41	33825.2	366.645	Open reserve
201	I	M5	5	Polish Konik	Lubelskie	February 2017	Yes	3	0	36.22	0	16.6215	In barn
202	I	M6	15	Polish Konik	Lubelskie	February 2017	Yes	3	0	35.33	0	29.4628	In barn
203	I	M7	6	Polish Konik	Lubelskie	February 2017	Yes	3	0	0	0	0	In barn
204	I	M8	6	Polish Konik	Lubelskie	February 2017	Yes	3	0	0	0	0	In barn
205	I	M9	16	Polish Konik	Lubelskie	February 2017	Yes	3	0	35.18	0	32.4469	In barn
206	I	M10	6	Polish Konik	Lubelskie	February 2017	Yes	3	0	0	0	0	In barn
207	I	M11	7	Polish Konik	Lubelskie	February 2017	Yes	3	0	28.5	0	2382.84	In barn
208	I	M12	10	Polish Konik	Lubelskie	February 2017	Yes	3	0	0	0	0	In barn
209	I	M13	6	Polish Konik	Lubelskie	February 2017	Yes	3	0	0	0	0	In barn
210	I	M14	7	Polish Konik	Lubelskie	February 2017	Yes	3	0	27.55	0	4389.94	In barn
211	I	F1	10	Polish Konik	Lubelskie	February 2017	No	N/A	29.33	24.92	5032.16	23828.4	Open reserve
212	I	F2	11	Polish Konik	Lubelskie	February 2017	No	N/A	29.68	26.12	3975.71	11012.8	Open reserve
213	I	F3	11	Polish Konik	Lubelskie	February 2017	No	N/A	25.75	24.33	56045.1	34825.7	Open reserve
214	I	F4	12	Polish Konik	Lubelskie	February 2017	No	N/A	38.47	24.82	10.6965	25411.4	Open reserve
215	I	F5	10	Polish Konik	Lubelskie	February 2017	Yes	3	32.71	27.59	516.952	4278.43	In barn
216	I	F6	10	Polish Konik	Lubelskie	February 2017	Yes	3	35.91	27.57	59.9484	4333.83	In barn
217	I	F7	10	Polish Konik	Lubelskie	February 2017	Yes	3	37.04	28.3	28.0136	2709.95	In barn
218	I	F8	11	Polish Konik	Lubelskie	February 2017	Yes	3	37.44	27.81	21.3998	3713.92	In barn
219	I	F9	10	Polish Konik	Lubelskie	February 2017	Yes	3	32.47	29.33	607.611	1397.18	In barn
220	I	F10	10	Polish Konik	Lubelskie	February 2017	Yes	3	0	29.86	0	993.589	In barn
221	I	F11	11	Polish Konik	Lubelskie	February 2017	Yes	3	0	31.95	0	259.064	In barn
222	I	F12	12	Polish Konik	Lubelskie	February 2017	Yes	3	0	31.09	0	450.434	In barn
223	I	F13	10	Polish Konik	Lubelskie	February 2017	Yes	3	33.32	30.01	342.837	902.209	In barn
224	I	F14	10	Polish Konik	Lubelskie	February 2017	Yes	3	34.85	25.72	122.382	14244	In barn
225	II	M1	18	Arabian	Lubelskie	June 2015	No	3	32.87	33.89	464.159	74.3889	In barn
226	II	M2	11	Arabian	Lubelskie	June 2015	No	3	30.9	35.29	1748.6	30.2306	In barn
227	II	M3	8	Arabian	Lubelskie	June 2015	No	3	33.25	29.96	359.381	931.695	In barn
228	II	M4	7	Arabian	Lubelskie	June 2015	No	4	30.5	34.55	2289.02	48.6576	In barn
229	II	M5	5	Arabian	Lubelskie	June 2015	No	4	32	33.51	833.782	94.9847	In barn
230	II	M6	8	Arabian	Lubelskie	June 2015	No	4	35.59	0	74.361	0	In barn
231	II	M7	7	Arabian	Lubelskie	June 2015	No	4	34.38	32.51	167.937	180.71	In barn
232	II	M8	6	Arabian	Lubelskie	June 2015	No	4	34.09	33.22	204.146	114.461	In barn
233	II	M9	11	Arabian	Lubelskie	June 2015	No	4	33.41	33.45	322.68	98.7219	In barn
234	II	F1	5	Arabian	Lubelskie	June 2015	No	3	29.17	27.91	5604.51	3482.57	In barn
235	II	F2	5	Arabian	Lubelskie	June 2015	No	3	33.3	33.04	347.485	128.51	In barn
236	II	F3	5	Arabian	Lubelskie	June 2015	No	3	30.95	27.31	1690.71	5122.68	In barn
237	II	F4	4	Arabian	Lubelskie	June 2015	No	4	23.61	24.37	236739	33941.1	In barn
238	II	F5	4	Arabian	Lubelskie	June 2015	No	4	28.69	25.56	7742.64	15787.9	In barn
239	II	F6	3	Arabian	Lubelskie	June 2015	No	4	22.99	33.8	359381	78.8221	In barn
240	II	F7	2	Arabian	Lubelskie	June 2015	No	4	21.3	31.58	1.12126e+06	328.67	In barn
241	II	F8	3	Arabian	Lubelskie	June 2015	No	4	22.88	35.12	387007	33.7235	In barn
242	II	F9	2	Arabian	Lubelskie	June 2015	No	4	18.82	35.45	5.95462e+06	27.2743	In barn
243	II	M1	18	Arabian	Lubelskie	July 2015	No	2	33.5	34.06	303.708	66.6841	In barn
244	II	M2	11	Arabian	Lubelskie	July 2015	No	2	39.71	31.11	4.64159	444.677	In barn
245	II	M3	8	Arabian	Lubelskie	July 2015	No	2	38.7	35.17	9.16196	32.6563	In barn
246	II	M4	7	Arabian	Lubelskie	July 2015	No	3	37.7	31.44	17.9633	359.638	In barn
247	II	M5	5	Arabian	Lubelskie	July 2015	No	3	0	36.17	0	17.1647	In barn
248	II	M6	8	Arabian	Lubelskie	July 2015	No	3	32.76	31.78	499.839	288.997	In barn
249	II	M7	7	Arabian	Lubelskie	July 2015	No	3	36.77	0	33.5982	0	In barn
250	II	M8	6	Arabian	Lubelskie	July 2015	No	3	37.83	0	16.4579	0	In barn
251	II	M9	11	Arabian	Lubelskie	July 2015	No	3	38.53	0	10.273	0	In barn
252	II	F1	6	Arabian	Lubelskie	July 2015	No	2	25.88	27.3	51348.3	5155.73	In barn
253	II	F2	6	Arabian	Lubelskie	July 2015	No	2	28.72	25.39	7587.82	17612.1	In barn
254	II	F3	6	Arabian	Lubelskie	July 2015	No	2	30.86	27.12	1796.33	5788.55	In barn
255	II	F4	5	Arabian	Lubelskie	July 2015	No	3	23.27	26.73	297635	7438.89	In barn
256	II	F5	5	Arabian	Lubelskie	July 2015	No	3	26.67	25	30167	22633.3	In barn
257	II	F6	4	Arabian	Lubelskie	July 2015	No	3	23.55	24.91	246498	23982.2	In barn
258	II	F7	3	Arabian	Lubelskie	July 2015	No	3	29.69	26.51	3949.04	8569.61	In barn
259	II	F8	4	Arabian	Lubelskie	July 2015	No	3	27.96	27.8	12657.2	3737.88	In barn
260	II	F9	3	Arabian	Lubelskie	July 2015	No	3	23.42	35.38	269045	28.5304	In barn
261	II	M1	18	Arabian	Lubelskie	August 2015	No	1	40.21	35.32	3.31488	29.6529	In barn
262	II	M2	11	Arabian	Lubelskie	August 2015	No	1	37.6	33.14	19.2144	120.505	In barn
263	II	M3	8	Arabian	Lubelskie	August 2015	No	1	0	0	0	0	In barn
264	II	M4	7	Arabian	Lubelskie	August 2015	No	2	37.74	32.14	17.486	229.264	In barn
265	II	M5	5	Arabian	Lubelskie	August 2015	No	2	38.04	32.54	14.288	177.257	In barn
266	II	M6	8	Arabian	Lubelskie	August 2015	No	2	39.07	32.12	7.14169	232.232	In barn
267	II	M7	7	Arabian	Lubelskie	August 2015	No	2	39.91	35.87	4.05683	20.8178	In barn
268	II	M8	6	Arabian	Lubelskie	August 2015	No	2	0	0	0	0	In barn
269	II	M9	11	Arabian	Lubelskie	August 2015	No	2	0	0	0	0	In barn
270	II	F1	7	Arabian	Lubelskie	August 2015	No	1	27.14	25.35	21983.9	18071	In barn
271	II	F2	7	Arabian	Lubelskie	August 2015	No	1	24.8	25.09	106247	21360.4	In barn
272	II	F3	7	Arabian	Lubelskie	August 2015	No	1	30.24	28	2726.92	3286.7	In barn
273	II	F4	6	Arabian	Lubelskie	August 2015	No	2	23.24	24.01	303708	42784.3	In barn
274	II	F5	6	Arabian	Lubelskie	August 2015	No	2	32.25	24.13	704.617	39606.4	In barn
275	II	F6	5	Arabian	Lubelskie	August 2015	No	2	27.41	27.67	18329.8	4063.86	In barn
276	II	F7	4	Arabian	Lubelskie	August 2015	No	2	32.08	27.53	790.061	4446.77	In barn
277	II	F8	5	Arabian	Lubelskie	August 2015	No	2	29.59	26.37	4224.07	9377.07	In barn
278	II	F9	4	Arabian	Lubelskie	August 2015	No	2	30.34	24.99	2549.37	22779.4	In barn
279	II	M1	18	Arabian	Lubelskie	September 2015	No	0	35.04	34.46	107.687	51.5573	In barn
280	II	M2	11	Arabian	Lubelskie	September 2015	No	0	37.13	35.01	26.3665	36.1959	In barn
281	II	M3	8	Arabian	Lubelskie	September 2015	No	0	38.94	32.97	7.79494	134.429	In barn
282	II	M4	7	Arabian	Lubelskie	September 2015	No	1	34.75	35.35	130.906	29.0862	In barn
283	II	M5	5	Arabian	Lubelskie	September 2015	No	1	34.13	35.76	198.722	22.3441	In barn
284	II	M6	8	Arabian	Lubelskie	September 2015	No	1	36.97	36.17	29.3654	17.1647	In barn
285	II	M7	7	Arabian	Lubelskie	September 2015	No	1	33.61	32.84	282.028	146.152	In barn
286	II	M8	6	Arabian	Lubelskie	September 2015	No	1	34.24	31.21	184.536	416.977	In barn
287	II	M9	11	Arabian	Lubelskie	September 2015	No	1	0	36.01	0	19.0252	In barn
288	II	F1	8	Arabian	Lubelskie	September 2015	No	0	29.87	26.68	3498.32	7682.01	In barn
289	II	F2	8	Arabian	Lubelskie	September 2015	No	0	29.51	24.97	4457.82	23074.3	In barn
290	II	F3	8	Arabian	Lubelskie	September 2015	No	0	25.03	28.56	91004.8	2292.64	In barn
291	II	F4	7	Arabian	Lubelskie	September 2015	No	1	23.84	23.94	202776	44754.6	In barn
292	II	F5	7	Arabian	Lubelskie	September 2015	No	1	30.43	28.53	2399.48	2337.3	In barn
293	II	F6	6	Arabian	Lubelskie	September 2015	No	1	29.5	26.02	4487.94	11744.4	In barn
294	II	F7	5	Arabian	Lubelskie	September 2015	No	1	29.8	24.45	3667.14	32238.9	In barn
295	II	F8	6	Arabian	Lubelskie	September 2015	No	1	34.1	29.22	202.776	1499.61	In barn
296	II	F9	5	Arabian	Lubelskie	September 2015	No	1	27.4	28	18453.6	3286.7	In barn
297	II	M1	18	Arabian	Lubelskie	October 2015	Yes	1	37.78	35.28	17.0214	30.4257	In barn
298	II	M2	11	Arabian	Lubelskie	October 2015	Yes	1	36.27	35.83	47.0451	21.3604	In barn
299	II	M3	8	Arabian	Lubelskie	October 2015	Yes	1	36.56	35.58	38.7007	25.0866	In barn
300	II	M4	7	Arabian	Lubelskie	October 2015	No	0	38.48	34.17	10.6247	62.1292	In barn
301	II	M5	5	Arabian	Lubelskie	October 2015	No	0	36.43	0	42.2407	0	In barn
302	II	M6	8	Arabian	Lubelskie	October 2015	No	0	37.34	0	22.8902	0	In barn
303	II	M7	7	Arabian	Lubelskie	October 2015	No	0	38.37	0	11.4414	0	In barn
304	II	M8	6	Arabian	Lubelskie	October 2015	No	0	38.99	0	7.5369	0	In barn
305	II	M9	11	Arabian	Lubelskie	October 2015	No	0	39.07	35.63	7.14169	24.2926	In barn
306	II	F1	9	Arabian	Lubelskie	October 2015	Yes	1	28.7	24.72	7690.68	27099.5	In barn
307	II	F2	9	Arabian	Lubelskie	October 2015	Yes	1	19.28	21.89	4.36869e+06	167288	In barn
308	II	F3	9	Arabian	Lubelskie	October 2015	Yes	1	22.81	25.55	405683	15889.8	In barn
309	II	F4	8	Arabian	Lubelskie	October 2015	No	0	23.88	24.37	197388	33941.1	In barn
310	II	F5	8	Arabian	Lubelskie	October 2015	No	0	34.08	29.4	205.525	1335.67	In barn
311	II	F6	7	Arabian	Lubelskie	October 2015	No	0	20.15	24.28	2.43201e+06	35963.8	In barn
312	II	F7	6	Arabian	Lubelskie	October 2015	No	0	23.1	22.92	333727	86249	In barn
313	II	F8	7	Arabian	Lubelskie	October 2015	No	0	29.43	25.27	4704.51	19025.2	In barn
314	II	F9	6	Arabian	Lubelskie	October 2015	No	0	27.25	22.51	20414.6	112274	In barn
315	II	M1	18	Arabian	Lubelskie	November 2015	Yes	2	38	35.57	14.678	25.2484	In barn
316	II	M2	11	Arabian	Lubelskie	November 2015	Yes	2	38.6	0	9.80005	0	In barn
317	II	M3	8	Arabian	Lubelskie	November 2015	Yes	2	36.96	35.03	29.5638	35.7333	In barn
318	II	M4	7	Arabian	Lubelskie	November 2015	Yes	1	35.75	36.3	66.7669	15.7879	In barn
319	II	M5	5	Arabian	Lubelskie	November 2015	Yes	1	35.24	34.69	94.1205	44.4677	In barn
320	II	M6	8	Arabian	Lubelskie	November 2015	Yes	1	0	0	0	0	In barn
321	II	M7	7	Arabian	Lubelskie	November 2015	Yes	1	36.62	0	37.1685	0	In barn
322	II	M8	6	Arabian	Lubelskie	November 2015	Yes	1	34.68	29.07	137.223	1651.49	In barn
323	II	M9	11	Arabian	Lubelskie	November 2015	Yes	1	0	0	0	0	In barn
324	II	F1	10	Arabian	Lubelskie	November 2015	Yes	2	30.61	0	2125.62	0	In barn
325	II	F2	10	Arabian	Lubelskie	November 2015	Yes	2	20.5	23.29	1.92144e+06	67983.3	In barn
326	II	F3	10	Arabian	Lubelskie	November 2015	Yes	2	32.32	29.51	672.18	1244.43	In barn
327	II	F4	9	Arabian	Lubelskie	November 2015	Yes	1	26.8	24.93	27638.9	23675.6	In barn
328	II	F5	9	Arabian	Lubelskie	November 2015	Yes	1	35.23	29.42	94.7563	1318.6	In barn
329	II	F6	8	Arabian	Lubelskie	November 2015	Yes	1	29.28	22.48	5204.44	114461	In barn
330	II	F7	7	Arabian	Lubelskie	November 2015	Yes	1	29.4	23.8	4800.5	48971.6	In barn
331	II	F8	8	Arabian	Lubelskie	November 2015	Yes	1	29.93	26.36	3359.82	9437.57	In barn
332	II	F9	7	Arabian	Lubelskie	November 2015	Yes	1	24.46	29.1	133577	1619.93	In barn
333	II	M1	18	Arabian	Lubelskie	December 2015	Yes	3	34.21	0	188.302	0	In barn
334	II	M2	11	Arabian	Lubelskie	December 2015	Yes	3	0	0	0	0	In barn
335	II	M3	8	Arabian	Lubelskie	December 2015	Yes	3	36.26	0	47.3629	0	In barn
336	II	M4	7	Arabian	Lubelskie	December 2015	Yes	2	24.61	31.38	120746	373.788	In barn
337	II	M5	5	Arabian	Lubelskie	December 2015	Yes	2	39.36	0	5.87497	0	In barn
338	II	M6	8	Arabian	Lubelskie	December 2015	Yes	2	0	0	0	0	In barn
339	II	M7	7	Arabian	Lubelskie	December 2015	Yes	2	0	0	0	0	In barn
340	II	M8	6	Arabian	Lubelskie	December 2015	Yes	2	36.3	0	46.1044	0	In barn
341	II	M9	11	Arabian	Lubelskie	December 2015	Yes	2	0	0	0	0	In barn
342	II	F1	11	Arabian	Lubelskie	December 2015	Yes	3	30.23	27.01	2745.34	6212.92	In barn
343	II	F2	11	Arabian	Lubelskie	December 2015	Yes	3	26.51	23.76	33598.2	50247.8	In barn
344	II	F3	11	Arabian	Lubelskie	December 2015	Yes	3	33.75	32.86	256.659	144.284	In barn
345	II	F4	10	Arabian	Lubelskie	December 2015	Yes	2	23.49	23.39	256659	63748.4	In barn
346	II	F5	10	Arabian	Lubelskie	December 2015	Yes	2	0	32.72	0	157.879	In barn
347	II	F6	9	Arabian	Lubelskie	December 2015	Yes	2	32.6	26.65	556.691	7831.68	In barn
348	II	F7	8	Arabian	Lubelskie	December 2015	Yes	2	32.97	22.11	433.937	145215	In barn
349	II	F8	9	Arabian	Lubelskie	December 2015	Yes	2	28.47	26.69	8978.76	7632.76	In barn
350	II	F9	8	Arabian	Lubelskie	December 2015	Yes	2	34.46	22.71	159.131	98721.9	In barn
351	III	M1	9	Thoroughbred	Mazowieckie	May 2016	No	5	34.48	35.59	157.002	24.9257	In barn
352	III	M2	10	Thoroughbred	Mazowieckie	May 2016	No	5	31.87	0	910.048	0	In barn
353	III	M3	13	Thoroughbred	Mazowieckie	May 2016	No	3	33.57	28.29	289.727	2727.43	In barn
354	III	M4	8	Thoroughbred	Mazowieckie	May 2016	No	5	31.68	30.59	1034.24	621.292	In barn
355	III	M5	14	Thoroughbred	Mazowieckie	May 2016	No	5	30.16	27.11	2877.82	5825.9	In barn
356	III	M6	13	Thoroughbred	Mazowieckie	May 2016	No	2	33.12	0	392.254	0	In barn
357	III	M7	11	Thoroughbred	Mazowieckie	May 2016	No	2	33.74	0	258.393	0	In barn
358	III	M8	6	Thoroughbred	Mazowieckie	May 2016	No	5	34.55	0	149.775	0	In barn
359	III	M9	8	Thoroughbred	Mazowieckie	May 2016	No	3	33.96	0	222.82	0	In barn
360	III	M10	9	Thoroughbred	Mazowieckie	May 2016	No	5	31.35	28.04	1291.55	3203.22	In barn
361	III	M11	19	Thoroughbred	Mazowieckie	May 2016	No	2	36.2	0	49.3154	0	In barn
362	III	M12	12	Thoroughbred	Mazowieckie	May 2016	No	2	37.77	0	17.1363	0	In barn
363	III	M13	11	Thoroughbred	Mazowieckie	May 2016	No	2	36.34	32.68	44.8794	161.993	In barn
364	III	M14	11	Thoroughbred	Mazowieckie	May 2016	No	2	37.44	35.53	21.3998	25.9064	In barn
365	III	M15	7	Thoroughbred	Mazowieckie	May 2016	No	2	36.89	0	30.9905	0	In barn
366	III	F1	1	Thoroughbred	Mazowieckie	May 2016	No	5	16.66	0	2.54937e+07	0	In barn
367	III	F2	1	Thoroughbred	Mazowieckie	May 2016	No	5	15.86	0	4.36869e+07	0	In barn
368	III	F3	3	Thoroughbred	Mazowieckie	May 2016	No	3	26.64	29.95	30782.5	937.707	In barn
369	III	F4	1	Thoroughbred	Mazowieckie	May 2016	No	5	20.92	0	1.44817e+06	0	In barn
370	III	F5	< 1	Thoroughbred	Mazowieckie	May 2016	No	5	29.72	0	3870.07	0	In barn
371	III	F6	3	Thoroughbred	Mazowieckie	May 2016	No	2	30.56	25.11	2198.39	21087.4	In barn
372	III	F7	3	Thoroughbred	Mazowieckie	May 2016	No	2	19.51	0	3.74196e+06	0	In barn
373	III	F8	1	Thoroughbred	Mazowieckie	May 2016	No	5	14.87	0	8.50794e+07	0	In barn
374	III	F9	3	Thoroughbred	Mazowieckie	May 2016	No	3	23.33	31.48	285851	350.504	In barn
375	III	F10	2	Thoroughbred	Mazowieckie	May 2016	No	5	17.15	0	1.83298e+07	0	In barn
376	III	F11	4	Thoroughbred	Mazowieckie	May 2016	No	2	23.72	25.71	219839	14335.9	In barn
377	III	F12	4	Thoroughbred	Mazowieckie	May 2016	No	2	27.68	23.96	15283.1	44182.6	In barn
378	III	F13	4	Thoroughbred	Mazowieckie	May 2016	No	2	23.26	27.86	299646	3596.38	In barn
379	III	F14	4	Thoroughbred	Mazowieckie	May 2016	No	2	27.74	29.11	14678	1609.55	In barn
380	III	F15	4	Thoroughbred	Mazowieckie	May 2016	No	2	23.41	31.93	270862	262.418	In barn
381	III	M1	9	Thoroughbred	Mazowieckie	June 2016	No	4	36.47	32.42	41.1183	191.48	In barn
382	III	M2	10	Thoroughbred	Mazowieckie	June 2016	No	4	35.9	0	60.3534	0	In barn
383	III	M3	13	Thoroughbred	Mazowieckie	June 2016	No	2	0	28.77	0	2002.98	In barn
384	III	M4	8	Thoroughbred	Mazowieckie	June 2016	No	4	33.72	26.86	261.896	6842.2	In barn
385	III	M5	14	Thoroughbred	Mazowieckie	June 2016	No	4	36.92	32.34	30.3708	201.59	In barn
386	III	M6	13	Thoroughbred	Mazowieckie	June 2016	No	1	35.14	0	100.676	0	In barn
387	III	M7	11	Thoroughbred	Mazowieckie	June 2016	No	1	27.96	0	12657.2	0	In barn
388	III	M8	6	Thoroughbred	Mazowieckie	June 2016	No	4	33.37	35.97	331.488	19.521	In barn
389	III	M9	8	Thoroughbred	Mazowieckie	June 2016	No	2	33.86	33.5	238.338	95.5976	In barn
390	III	M10	9	Thoroughbred	Mazowieckie	June 2016	No	4	32.85	27.03	470.451	6133.52	In barn
391	III	M11	19	Thoroughbred	Mazowieckie	June 2016	No	1	0	35.67	0	23.6756	In barn
392	III	M12	12	Thoroughbred	Mazowieckie	June 2016	No	1	32.22	34.79	718.994	41.6977	In barn
393	III	M13	11	Thoroughbred	Mazowieckie	June 2016	No	1	34.87	26.17	120.746	10664.3	In barn
394	III	M14	11	Thoroughbred	Mazowieckie	June 2016	No	1	0	35.09	0	34.3806	In barn
395	III	M15	7	Thoroughbred	Mazowieckie	June 2016	No	1	37.43	30.03	21.5443	890.678	In barn
396	III	F1	2	Thoroughbred	Mazowieckie	June 2016	No	4	15.92	0	4.19573e+07	0	In barn
397	III	F2	2	Thoroughbred	Mazowieckie	June 2016	No	4	18.64	33.82	6.7218e+06	77.8147	In barn
398	III	F3	4	Thoroughbred	Mazowieckie	June 2016	No	2	27.3	25.32	19738.8	18423.1	In barn
399	III	F4	2	Thoroughbred	Mazowieckie	June 2016	No	4	17.1	34.68	1.89574e+07	44.7546	In barn
400	III	F5	1	Thoroughbred	Mazowieckie	June 2016	No	4	16.62	0	2.61896e+07	0	In barn
401	III	F6	4	Thoroughbred	Mazowieckie	June 2016	No	1	29.1	25.95	5874.97	12285.3	In barn
402	III	F7	4	Thoroughbred	Mazowieckie	June 2016	No	1	21.34	33.56	1.09147e+06	91.9787	In barn
403	III	F8	2	Thoroughbred	Mazowieckie	June 2016	No	4	17.64	33.93	1.3179e+07	72.4995	In barn
404	III	F9	4	Thoroughbred	Mazowieckie	June 2016	No	2	28.48	21.28	8918.51	247659	In barn
405	III	F10	3	Thoroughbred	Mazowieckie	June 2016	No	4	19.65	0	3.40537e+06	0	In barn
406	III	F11	5	Thoroughbred	Mazowieckie	June 2016	No	1	26.62	23.51	31199.8	59013.3	In barn
407	III	F12	5	Thoroughbred	Mazowieckie	June 2016	No	1	27.44	24.13	17963.3	39606.4	In barn
408	III	F13	5	Thoroughbred	Mazowieckie	June 2016	No	1	26.1	25.93	44279.1	12444.3	In barn
409	III	F14	5	Thoroughbred	Mazowieckie	June 2016	No	1	28.25	27.9	10412.2	3505.04	In barn
410	III	F15	5	Thoroughbred	Mazowieckie	June 2016	No	1	23.74	26.74	216899	7391.2	In barn
411	III	M1	9	Thoroughbred	Mazowieckie	July 2016	No	3	30.2	0	2801.36	0	In barn
412	III	M2	10	Thoroughbred	Mazowieckie	July 2016	No	3	38.97	35.36	7.63908	28.8997	In barn
413	III	M3	13	Thoroughbred	Mazowieckie	July 2016	No	1	0	31.49	0	348.257	In barn
414	III	M4	8	Thoroughbred	Mazowieckie	July 2016	No	3	35.61	27.23	73.3664	5393.16	In barn
415	III	M5	14	Thoroughbred	Mazowieckie	July 2016	No	3	37.12	34.36	26.5446	54.9824	In barn
416	III	M6	13	Thoroughbred	Mazowieckie	July 2016	No	0	0	0	0	0	In barn
417	III	M7	11	Thoroughbred	Mazowieckie	July 2016	No	0	38.14	33.55	13.3577	92.5722	In barn
418	III	M8	6	Thoroughbred	Mazowieckie	July 2016	No	3	39.07	35.92	7.14169	20.159	In barn
419	III	M9	8	Thoroughbred	Mazowieckie	July 2016	No	1	0	0	0	0	In barn
420	III	M10	9	Thoroughbred	Mazowieckie	July 2016	No	3	37.86	32.03	16.1288	246.072	In barn
421	III	M11	19	Thoroughbred	Mazowieckie	July 2016	No	0	34.39	36.18	166.81	17.0547	In barn
422	III	M12	12	Thoroughbred	Mazowieckie	July 2016	No	0	0	0	0	0	In barn
423	III	M13	11	Thoroughbred	Mazowieckie	July 2016	No	0	36.01	28.41	56.0451	2524.84	In barn
424	III	M14	11	Thoroughbred	Mazowieckie	July 2016	No	0	38.3	35.83	11.9935	21.3604	In barn
425	III	M15	7	Thoroughbred	Mazowieckie	July 2016	No	0	0	27.2	0	5498.24	In barn
426	III	F1	3	Thoroughbred	Mazowieckie	July 2016	No	3	33.19	0	374.196	0	In barn
427	III	F2	3	Thoroughbred	Mazowieckie	July 2016	No	3	34.72	25.16	133.577	20420	In barn
428	III	F3	5	Thoroughbred	Mazowieckie	July 2016	No	1	32.11	27.77	774.264	3810.71	In barn
429	III	F4	3	Thoroughbred	Mazowieckie	July 2016	No	3	23.56	26.2	244844	10460.5	In barn
430	III	F5	2	Thoroughbred	Mazowieckie	July 2016	No	3	25.76	0	55669.1	0	In barn
431	III	F6	5	Thoroughbred	Mazowieckie	July 2016	No	0	33.42	25.36	320.515	17955.2	In barn
432	III	F7	5	Thoroughbred	Mazowieckie	July 2016	No	0	25.39	28.22	71416.9	2853.04	In barn
433	III	F8	3	Thoroughbred	Mazowieckie	July 2016	No	3	24.6	27.15	121561	5677.93	In barn
434	III	F9	5	Thoroughbred	Mazowieckie	July 2016	No	1	35.31	25.93	89.7876	12444.3	In barn
435	III	F10	4	Thoroughbred	Mazowieckie	July 2016	No	3	30.19	0	2820.28	0	In barn
436	III	F11	6	Thoroughbred	Mazowieckie	July 2016	No	0	27.52	25.77	17021.4	13793.2	In barn
437	III	F12	6	Thoroughbred	Mazowieckie	July 2016	No	0	28.62	26.38	8116.27	9316.95	In barn
438	III	F13	6	Thoroughbred	Mazowieckie	July 2016	No	0	26.36	25.31	37168.5	18542	In barn
439	III	F14	6	Thoroughbred	Mazowieckie	July 2016	No	0	26.94	27.35	25152.7	4992.57	In barn
440	III	F15	6	Thoroughbred	Mazowieckie	July 2016	No	0	28.37	26.92	9604.09	6583.18	In barn
441	III	M1	9	Thoroughbred	Mazowieckie	August 2016	No	2	34.55	34.13	149.775	63.7484	In barn
442	III	M2	10	Thoroughbred	Mazowieckie	August 2016	No	2	0	0	0	0	In barn
443	III	M3	13	Thoroughbred	Mazowieckie	August 2016	No	0	0	33.18	0	117.444	In barn
444	III	M4	8	Thoroughbred	Mazowieckie	August 2016	No	2	36.74	33.09	34.2837	124.443	In barn
445	III	M5	14	Thoroughbred	Mazowieckie	August 2016	No	2	0	29.18	0	1538.69	In barn
446	III	M6	13	Thoroughbred	Mazowieckie	August 2016	Yes	1	not tested	not tested	not tested	not tested	In barn
447	III	M7	11	Thoroughbred	Mazowieckie	August 2016	Yes	1	not tested	not tested	not tested	not tested	In barn
448	III	M8	6	Thoroughbred	Mazowieckie	August 2016	No	2	0	36.21	0	16.7288	In barn
449	III	M9	8	Thoroughbred	Mazowieckie	August 2016	No	0	0	0	0	0	In barn
450	III	M10	9	Thoroughbred	Mazowieckie	August 2016	No	2	36.57	30.1	38.4411	851.467	In barn
451	III	M11	19	Thoroughbred	Mazowieckie	August 2016	Yes	1	not tested	not tested	not tested	not tested	In barn
452	III	M12	12	Thoroughbred	Mazowieckie	August 2016	Yes	1	not tested	not tested	not tested	not tested	In barn
453	III	M13	11	Thoroughbred	Mazowieckie	August 2016	Yes	1	not tested	not tested	not tested	not tested	In barn
454	III	M14	11	Thoroughbred	Mazowieckie	August 2016	Yes	1	not tested	not tested	not tested	not tested	In barn
455	III	M15	7	Thoroughbred	Mazowieckie	August 2016	Yes	1	not tested	not tested	not tested	not tested	In barn
456	III	F1	4	Thoroughbred	Mazowieckie	August 2016	No	2	22.55	24.48	483293	31622.8	In barn
457	III	F2	4	Thoroughbred	Mazowieckie	August 2016	No	2	26.45	22.98	34983.2	82984	In barn
458	III	F3	6	Thoroughbred	Mazowieckie	August 2016	No	0	28.72	25.56	7587.82	15787.9	In barn
459	III	F4	4	Thoroughbred	Mazowieckie	August 2016	No	2	26.3	26.02	38700.7	11744.4	In barn
460	III	F5	3	Thoroughbred	Mazowieckie	August 2016	No	2	25.95	31.67	48984.5	310.185	In barn
461	III	F6	6	Thoroughbred	Mazowieckie	August 2016	Yes	1	31.26	28.6	1372.23	2234.41	In barn
462	III	F7	6	Thoroughbred	Mazowieckie	August 2016	Yes	1	22.12	23.76	645567	50247.8	In barn
463	III	F8	4	Thoroughbred	Mazowieckie	August 2016	No	2	26.95	23.01	24983.9	81398.1	In barn
464	III	F9	6	Thoroughbred	Mazowieckie	August 2016	No	0	31.25	25.29	1381.5	18782.1	In barn
465	III	F10	5	Thoroughbred	Mazowieckie	August 2016	No	2	26.57	28.14	32268	3003.68	In barn
466	III	F11	7	Thoroughbred	Mazowieckie	August 2016	Yes	1	26.97	29.88	24649.8	980.89	In barn
467	III	F12	7	Thoroughbred	Mazowieckie	August 2016	Yes	1	34.24	25.68	184.536	14615.2	In barn
468	III	F13	7	Thoroughbred	Mazowieckie	August 2016	Yes	1	27.09	25.27	22736.6	19025.2	In barn
469	III	F14	7	Thoroughbred	Mazowieckie	August 2016	Yes	1	28.62	26.51	8116.27	8569.61	In barn
470	III	F15	7	Thoroughbred	Mazowieckie	August 2016	Yes	1	26.85	26.86	26723.9	6842.2	In barn
471	III	M1	9	Thoroughbred	Mazowieckie	October 2016	No	0	30.85	29.58	1808.46	1189.65	In barn
472	III	M2	10	Thoroughbred	Mazowieckie	October 2016	No	0	0	0	0	0	In barn
473	III	M3	13	Thoroughbred	Mazowieckie	October 2016	Yes	2	not tested	not tested	not tested	not tested	In barn
474	III	M4	8	Thoroughbred	Mazowieckie	October 2016	No	0	30.24	27.03	2726.92	6133.52	In barn
475	III	M5	14	Thoroughbred	Mazowieckie	October 2016	No	0	32.91	32.36	451.826	199.014	In barn
476	III	M6	13	Thoroughbred	Mazowieckie	October 2016	Yes	3	not tested	not tested	not tested	not tested	In barn
477	III	M7	11	Thoroughbred	Mazowieckie	October 2016	Yes	3	not tested	not tested	not tested	not tested	In barn
478	III	M8	6	Thoroughbred	Mazowieckie	October 2016	No	0	37.78	35.95	17.0214	19.7738	In barn
479	III	M9	8	Thoroughbred	Mazowieckie	October 2016	Yes	2	not tested	not tested	not tested	not tested	In barn
480	III	M10	9	Thoroughbred	Mazowieckie	October 2016	No	0	0	31.69	0	306.22	In barn
481	III	M11	19	Thoroughbred	Mazowieckie	October 2016	Yes	3	not tested	not tested	not tested	not tested	In barn
482	III	M12	12	Thoroughbred	Mazowieckie	October 2016	Yes	3	not tested	not tested	not tested	not tested	In barn
483	III	M13	11	Thoroughbred	Mazowieckie	October 2016	Yes	3	not tested	not tested	not tested	not tested	In barn
484	III	M14	11	Thoroughbred	Mazowieckie	October 2016	Yes	3	not tested	not tested	not tested	not tested	In barn
485	III	M15	7	Thoroughbred	Mazowieckie	October 2016	Yes	3	not tested	not tested	not tested	not tested	In barn
486	III	F1	6	Thoroughbred	Mazowieckie	October 2016	No	0	25.2	24.41	81162.7	33079.1	In barn
487	III	F2	6	Thoroughbred	Mazowieckie	October 2016	No	0	25.51	23.48	65873.9	60163	In barn
488	III	F3	8	Thoroughbred	Mazowieckie	October 2016	Yes	2	30.08	28.69	3037.08	2108.74	In barn
489	III	F4	6	Thoroughbred	Mazowieckie	October 2016	No	0	28.18	25.56	10914.7	15787.9	In barn
490	III	F5	5	Thoroughbred	Mazowieckie	October 2016	No	0	29.83	23.65	3593.81	53931.6	In barn
491	III	F6	8	Thoroughbred	Mazowieckie	October 2016	Yes	3	31.31	28.09	1326.8	3101.85	In barn
492	III	F7	8	Thoroughbred	Mazowieckie	October 2016	Yes	3	29.98	25.29	3248.6	18782.1	In barn
493	III	F8	6	Thoroughbred	Mazowieckie	October 2016	No	0	30.39	25.12	2464.98	20952.2	In barn
494	III	F9	8	Thoroughbred	Mazowieckie	October 2016	Yes	2	29.39	24.9	4832.93	24136.9	In barn
495	III	F10	7	Thoroughbred	Mazowieckie	October 2016	No	0	28.03	24.75	12074.6	26581.6	In barn
496	III	F11	9	Thoroughbred	Mazowieckie	October 2016	Yes	3	28.63	27.37	8061.81	4928.76	In barn
497	III	F12	9	Thoroughbred	Mazowieckie	October 2016	Yes	3	30.41	29.96	2432.01	931.695	In barn
498	III	F13	9	Thoroughbred	Mazowieckie	October 2016	Yes	3	32.62	26.45	549.245	8906.78	In barn
499	III	F14	9	Thoroughbred	Mazowieckie	October 2016	Yes	3	30.46	27.88	2351.5	3550.42	In barn
500	III	F15	9	Thoroughbred	Mazowieckie	October 2016	Yes	3	26.24	27.77	40296.1	3810.71	In barn
501	III	M1	9	Thoroughbred	Mazowieckie	November 2016	Yes	1	27.09	32.42	22736.6	191.48	In barn
502	III	M2	10	Thoroughbred	Mazowieckie	November 2016	Yes	1	35.49	35.61	79.5399	24.6072	In barn
503	III	M3	13	Thoroughbred	Mazowieckie	November 2016	Yes	3	38.67	33.12	9.34889	122.065	In barn
504	III	M4	8	Thoroughbred	Mazowieckie	November 2016	Yes	1	25.49	31.5	66766.9	346.024	In barn
505	III	M5	14	Thoroughbred	Mazowieckie	November 2016	Yes	1	36.67	32.06	35.9381	241.369	In barn
506	III	M6	13	Thoroughbred	Mazowieckie	November 2016	Yes	4	32.44	34.96	620.009	37.3788	In barn
507	III	M7	11	Thoroughbred	Mazowieckie	November 2016	Yes	4	27.5	0	17252.1	0	In barn
508	III	M8	6	Thoroughbred	Mazowieckie	November 2016	Yes	1	25.8	27.85	54189.9	3619.59	In barn
509	III	M9	8	Thoroughbred	Mazowieckie	November 2016	Yes	3	31.03	35.4	1602.06	28.1657	In barn
510	III	M10	9	Thoroughbred	Mazowieckie	November 2016	Yes	1	40.14	30.61	3.47485	613.352	In barn
511	III	M11	19	Thoroughbred	Mazowieckie	November 2016	Yes	4	32.97	0	433.937	0	In barn
512	III	M12	12	Thoroughbred	Mazowieckie	November 2016	Yes	4	26.23	0	40568.3	0	In barn
513	III	M13	11	Thoroughbred	Mazowieckie	November 2016	Yes	4	29.61	28.26	4167.57	2780.57	In barn
514	III	M14	11	Thoroughbred	Mazowieckie	November 2016	Yes	4	25.62	0	61171.6	0	In barn
515	III	M15	7	Thoroughbred	Mazowieckie	November 2016	Yes	4	29.48	31.96	4548.78	257.404	In barn
516	III	F1	7	Thoroughbred	Mazowieckie	November 2016	Yes	1	22.04	26.68	681292	7682.01	In barn
517	III	F2	7	Thoroughbred	Mazowieckie	November 2016	Yes	1	24.47	26.26	132680	10064.5	In barn
518	III	F3	9	Thoroughbred	Mazowieckie	November 2016	Yes	3	33.91	33.23	230.448	113.728	In barn
519	III	F4	7	Thoroughbred	Mazowieckie	November 2016	Yes	1	25.83	24.37	53106.3	33941.1	In barn
520	III	F5	6	Thoroughbred	Mazowieckie	November 2016	Yes	1	22.72	24.17	431025	38600.4	In barn
521	III	F6	9	Thoroughbred	Mazowieckie	November 2016	Yes	4	37.64	33.75	18.7038	81.3981	In barn
522	III	F7	9	Thoroughbred	Mazowieckie	November 2016	Yes	4	27.61	26	16020.6	11896.5	In barn
523	III	F8	7	Thoroughbred	Mazowieckie	November 2016	Yes	1	28.38	26.45	9539.64	8906.78	In barn
524	III	F9	9	Thoroughbred	Mazowieckie	November 2016	Yes	3	23.24	27.45	303708	4681.57	In barn
525	III	F10	8	Thoroughbred	Mazowieckie	November 2016	Yes	1	25.27	26.1	77426.4	11155.4	In barn
526	III	F11	10	Thoroughbred	Mazowieckie	November 2016	Yes	4	26.96	27.06	24816.3	6016.3	In barn
527	III	F12	10	Thoroughbred	Mazowieckie	November 2016	Yes	4	24.07	27.34	173687	5024.78	In barn
528	III	F13	10	Thoroughbred	Mazowieckie	November 2016	Yes	4	32.68	27.87	527.5	3573.33	In barn
529	III	F14	10	Thoroughbred	Mazowieckie	November 2016	Yes	4	32.12	26.85	769.068	6886.35	In barn
530	III	F15	10	Thoroughbred	Mazowieckie	November 2016	Yes	4	30.94	28.93	1702.14	1807.1	In barn
531	III	M1	10	Thoroughbred	Mazowieckie	January 2017	Yes	3	32.41	34.42	632.659	52.901	In barn
532	III	M2	11	Thoroughbred	Mazowieckie	January 2017	Yes	3	39.69	0	4.70451	0	In barn
533	III	M3	14	Thoroughbred	Mazowieckie	January 2017	Yes	5	38.44	32.89	10.9147	141.527	In barn
534	III	M4	9	Thoroughbred	Mazowieckie	January 2017	Yes	3	39.5	28.81	5.34651	1952.1	In barn
535	III	M5	15	Thoroughbred	Mazowieckie	January 2017	Yes	3	0	34.74	0	43.0604	In barn
536	III	M6	14	Thoroughbred	Mazowieckie	January 2017	Yes	6	0	32.35	0	200.298	In barn
537	III	M7	12	Thoroughbred	Mazowieckie	January 2017	Yes	6	38.41	0	11.1374	0	In barn
538	III	M8	7	Thoroughbred	Mazowieckie	January 2017	Yes	3	37.88	0	15.9131	0	In barn
539	III	M9	9	Thoroughbred	Mazowieckie	January 2017	Yes	5	40.16	0	3.42837	0	In barn
540	III	M10	10	Thoroughbred	Mazowieckie	January 2017	Yes	3	0	28.94	0	1795.52	In barn
541	III	M11	20	Thoroughbred	Mazowieckie	January 2017	Yes	6	38.54	0	10.204	0	In barn
542	III	M12	13	Thoroughbred	Mazowieckie	January 2017	Yes	6	36.9	34.93	30.7825	38.1071	In barn
543	III	M13	12	Thoroughbred	Mazowieckie	January 2017	Yes	6	38.97	30.79	7.63908	546.299	In barn
544	III	M14	12	Thoroughbred	Mazowieckie	January 2017	Yes	6	32	30.72	833.782	571.457	In barn
545	III	M15	8	Thoroughbred	Mazowieckie	January 2017	Yes	6	0	30.96	0	489.716	In barn
546	III	F1	9	Thoroughbred	Mazowieckie	January 2017	Yes	3	24.85	29.09	102730	1630.39	In barn
547	III	F2	9	Thoroughbred	Mazowieckie	January 2017	Yes	3	30.26	27.89	2690.45	3527.65	In barn
548	III	F3	11	Thoroughbred	Mazowieckie	January 2017	Yes	5	31.2	29.78	1428.8	1046.05	In barn
549	III	F4	9	Thoroughbred	Mazowieckie	January 2017	Yes	3	24.48	27.15	131790	5677.93	In barn
550	III	F5	8	Thoroughbred	Mazowieckie	January 2017	Yes	3	27.91	28.17	13090.6	2946.28	In barn
551	III	F6	11	Thoroughbred	Mazowieckie	January 2017	Yes	6	34.84	29.78	123.209	1046.05	In barn
552	III	F7	11	Thoroughbred	Mazowieckie	January 2017	Yes	6	29.91	28.83	3405.37	1927.15	In barn
553	III	F8	9	Thoroughbred	Mazowieckie	January 2017	Yes	3	29.42	30.84	4736.29	529.01	In barn
554	III	F9	11	Thoroughbred	Mazowieckie	January 2017	Yes	5	27.24	27.08	20552.5	5939.41	In barn
555	III	F10	10	Thoroughbred	Mazowieckie	January 2017	Yes	3	26.33	29.05	37926.9	1672.88	In barn
556	III	F11	12	Thoroughbred	Mazowieckie	January 2017	Yes	6	33.19	30.36	374.196	720.347	In barn
557	III	F12	12	Thoroughbred	Mazowieckie	January 2017	Yes	6	32.55	30.87	575.75	518.9	In barn
558	III	F13	12	Thoroughbred	Mazowieckie	January 2017	Yes	6	35.37	33.45	86.2328	98.7219	In barn
559	III	F14	12	Thoroughbred	Mazowieckie	January 2017	Yes	6	34.63	30.63	141.921	605.512	In barn
560	III	F15	12	Thoroughbred	Mazowieckie	January 2017	Yes	6	28.55	27.03	8507.94	6133.52	In barn
